# Supplementary material for: Comparison of Vibration-Assisted Scratch Characteristics of SiC Polytypes (3C-, 4H- and 6H-SiC)
Source: Micromachines (Basel). 2022 Apr 18;13(4):640. doi: 10.3390/mi13040640 (PMC9030126; doi:10.3390/mi13040640)
Supplement: Supplementary file 1 [file micromachines-13-00640-s001.zip]

Archive with 1 entries (1 files):
- micromachines-1667367-supplementary.pdf
